# Supplementary material for: Unbalanced dendritic inhibition of CA1 neurons drives spatial-memory deficits in the Ts2Cje Down syndrome model
Source: Nat Commun. 2019 Nov 1;10:4991. doi: 10.1038/s41467-019-13004-9 (PMC6825203; doi:10.1038/s41467-019-13004-9)
Supplement: Supplementary file 4 — Supplementary Dataset 1 [file 41467_2019_13004_MOESM4_ESM.xlsx]

## Sheet: Supplementary Table 1
Supplementary Table 1. Detailed values and statistical analyses of Grik1 mRNA levels and GluK1 currents in Ts2Cje mice, mice weights, CA1 pyramidal cell membrane parameters, hot plate and rotarod tests and PV+ and SOM+ interneurons density.
Figure	Measurement	Values (mean ± SEM)	n (mice)	Statistical test	P value
Suppl. Fig. S1a	Grik1 mRNA levels (% over euploid)	Euploid (100.00 ± 20.77 %); Ts2Cje (198.60 ± 26.55 %).	Euploid (4); Ts2Cje (4)	2 tailed unpaired t-test	Euploid vs Ts2Cje (p = 0.027)
Figure	Measurement	Values (mean ± SEM)	n (neurons / mice)	Statistical test	P value
Suppl. Fig. S1b	GluK1-mediated currents in CA1 interneurons (pA/pF)	Euploid (2.65 ± 0.94 pA/pF); Ts2Cje (15.61 ± 3.31 pA/pF).	Euploid (11 / 2); Ts2Cje (12 / 2)	2 tailed unpaired t-test	Euploid vs Ts2Cje (p = 0.002)
Figure	Measurement	Values (mean ± SEM)	n (neurons / mice)	Statistical test	P value
Suppl. Fig. S1c	GluK1-mediated currents in CA1 pyramidal neurons (pA/pF)	Euploid (0.04 ± 0.01 pA/pF); Ts2Cje (0.05 ± 0.01 pA/pF).	Euploid (11 / 3); Ts2Cje (10 / 3)	2 tailed unpaired t-test	Euploid vs Ts2Cje (p = 0.552)
Figure	Measurement	Values (mean ± SEM)	n (mice)	Statistical test	P value
Suppl. Fig. S1d	GluK1-mediated currents in CA3 pyramidal neurons (pA/pF)	Euploid (0.05 ± 0.01 pA/pF); Ts2Cje (0.03 ± 0.01 pA/pF).	Euploid (11 / 3); Ts2Cje (10 / 3)	2 tailed unpaired t-test	Euploid vs Ts2Cje (p = 0.317)
Figure	Measurement	Values (mean ± SEM)	n (mice)	Statistical test	P value
Suppl. Fig. S1e	GluK1-mediated currents in DG granule neurons (pA/pF)	Euploid (0.06 ± 0.09 pA/pF); Ts2Cje (0.07 ± 0.29 pA/pF).	Euploid (11 / 3); Ts2Cje (9 / 3)	Mann-Whitney U Statistic	Euploid vs Ts2Cje (p = 1.000)
Figure	Measurement	Values (mean ± SEM)	n (mice)	Statistical test	P value
Suppl. Fig. S2a	Mice weights (g)	Euploid (10.98 ± 0.40 g); Ts2Cje (9.30 ± 0.45 g); TsGrik1+/- (8.75 ± 0.42 g).	Euploid (32); Ts2Cje (28); TsGrik1+/- (25)	One-way ANOVA + Post-hoc (Holm-Sidak)	Euploid vs Ts2Cje (p = 0.010); euploid vs TsGrik1+/- (p = 0.001); Ts2Cje vs TsGrik1+/- (p = 0.372); F(2,82) = 7.816, p < 0.001
Figure	Measurement	Values (mean ± SEM)	n (neurons / mice)	Statistical test	P value
Suppl. Fig. S2b	Resting membrane potential	Euploid (-60.48 ± 0.96 mV); Ts2Cje (-59.77 ± 1.56 mV); TsGrik1+/- (-60.90 ± 0.96 mV).	Euploid (14 / 3); Ts2Cje (16 / 2); TsGrik1+/- (12 / 2)	One-way ANOVA	F(2,39) = 0.206, p = 0.815
	Input resistance	Euploid (139.79 ± 9.29 MW); Ts2Cje (161.44 ± 9.39 MW); TsGrik1+/- (166.75 ± 10.48 MW).	Euploid (14 / 3); Ts2Cje (16 / 2); TsGrik1+/- (12 / 2)	One-way ANOVA	F(2,39) = 2.102, p = 0.136
	Capacitance	Euploid (110.11 ± 5.16 pF); Ts2Cje (117.63 ± 4.04 pF); TsGrik1+/- (108.41 ± 4.92 pF).	Euploid (12 / 3); Ts2Cje (14 / 3); TsGrik1+/- (19 / 3)	One-way ANOVA	F(2,42) = 1.037, p = 0.363
Figure	Measurement	Values (mean ± SEM)	n (mice)	Statistical test	P value
Suppl. Fig. S3a	Hot plate (s)	Euploid (10.35 ± 1.01 s); Ts2Cje (12.90 ± 1.63 s); TsGrik1+/- (11.59 ± 2.95 s)	Euploid (16); Ts2Cje (6); TsGrik1+/- (3)	One-way ANOVA	F(2,22) = 0.848, p = 0.442
Figure	Measurement	Values (mean ± SEM)	n (slices / mice)	Statistical test	P value
Suppl. Fig. S3b	Rotarod (s) - Day 1	Euploid (56.00 ± 11.42 s); Ts2Cje (69.39 ± 13.98 s); TsGrik1+/- (65.56 ± 11.04 s)	Euploid (9); Ts2Cje (6); TsGrik1+/- (3)	Two-way ANOVA	F(2,15) = 1.383, p = 0.281
	Rotarod (s) - Day 2	Euploid (113.63 ± 18.15 s); Ts2Cje (156.61 ± 19.27 s); TsGrik1+/- (151.56 ± 10.80 s)	Euploid (9); Ts2Cje (6); TsGrik1+/- (3)
	Rotarod (s) - Day 3	Euploid (124.59 ± 18.85 s); Ts2Cje (174.67 ± 17.27 s); TsGrik1+/- (184.22 ± 4.92 s)	Euploid (9); Ts2Cje (6); TsGrik1+/- (3)
	Rotarod (s) - Day 4	Euploid (173.26 ± 27.39 s); Ts2Cje (206.39 ± 17.27 s); TsGrik1+/- (200.78 ± 10.81 s)	Euploid (9); Ts2Cje (6); TsGrik1+/- (3)
Figure	Measurement	Values (mean ± SEM)	n (slices / mice)	Statistical test	P value
Suppl. Fig. S4b	PV+ cells in hippocampal CA1 (cells/mm3)	Euploid (1114.09 ± 55.62 cells/mm3); Ts2Cje (1066.40 ± 67.80 cells/mm3); TsGrik1+/- (1262.54 ± 98.34 cells/mm3)	Euploid (15 / 3); Ts2Cje (14 / 3); TsGrik1+/- (14 / 3)	One-way ANOVA	F(2,40) = 1.812, p = 0.177
	PV+ cells in hippocampal CA3 (cells/mm3)	Euploid (1449.09 ± 86.59 cells/mm3); Ts2Cje (1244.73 ± 80.39 cells/mm3); TsGrik1+/- (1302.90 ± 72.11 cells/mm3)	Euploid (15 / 3); Ts2Cje (13 / 3); TsGrik1+/- (14 / 3)	One-way ANOVA	F(2,39) = 1.743, p = 0.188
	PV+ cells in hippocampal DG (cells/mm3)	Euploid (293.21 ± 28.33 cells/mm3); Ts2Cje (265.61 ± 31.15 cells/mm3); TsGrik1+/- (363.44 ± 32.63 cells/mm3)	Euploid (11 / 3); Ts2Cje (8 / 3); TsGrik1+/- (15 / 3)	One-way ANOVA	F(2,31) = 2.527, p = 0.096
	PV+ cells in hippocampal cortex (cells/mm3)	Euploid (5000.28 ± 265.48 cells/mm3); Ts2Cje (5589.86 ± 203.97 cells/mm3); TsGrik1+/- (5345.62 ± 273.63 cells/mm3)	Euploid (15 / 3); Ts2Cje (14 / 3); TsGrik1+/- (14 / 3)	One-way ANOVA	F(2,40) = 1.418, p = 0.254
	PV+ cells in hippocampal BLA (cells/mm3)	Euploid (2629.89 ± 313.15 cells/mm3); Ts2Cje (2786.02 ± 178.69 cells/mm3); TsGrik1+/- (2293.92 ± 327.85 cells/mm3)	Euploid (9 / 3); Ts2Cje (8 / 3); TsGrik1+/- (11 / 3)	One-way ANOVA	F(2,25) = 0.739, p = 0.488
Figure	Measurement	Values (mean ± SEM)	n (slices / mice)	Statistical test	P value
Suppl. Fig. S5b	SOM+ cells in hippocampal CA1 (cells/mm3)	Euploid (833.37 ± 51.51 cells/mm3); Ts2Cje (866.35 ± 59.85 cells/mm3); TsGrik1+/- (664.75 ± 67.94 cells/mm3)	Euploid (9 / 3); Ts2Cje (8 / 3); TsGrik1+/- (12 / 3)	One-way ANOVA	F(2,26) = 3.158, p = 0.059
	SOM+ cells in hippocampal CA3 (cells/mm3)	Euploid (1139.29 ± 92.36 cells/mm3); Ts2Cje (1098.18 ± 114.56 cells/mm3); TsGrik1+/- (878.09 ± 61.96 cells/mm3)	Euploid (9 / 3); Ts2Cje (8 / 3); TsGrik1+/- (12 / 3)	One-way ANOVA	F(2,26) = 2.932, p = 0.071
	SOM+ cells in hippocampal DG (cells/mm3)	Euploid (555.24 ± 31.60 cells/mm3); Ts2Cje (662.67 ± 61.93 cells/mm3); TsGrik1+/- (500.25 ± 41.56 cells/mm3)	Euploid (9 / 3); Ts2Cje (8 / 3); TsGrik1+/- (12 / 3)	One-way ANOVA	F(2,26) = 3.214, p = 0.057
	SOM+ cells in hippocampal cortex (cells/mm3)	Euploid (1321.14 ± 93.22 cells/mm3); Ts2Cje (1436.55 ± 27.43 cells/mm3); TsGrik1+/- (1519.07 ± 130.55 cells/mm3)	Euploid (10 / 3); Ts2Cje (9 / 3); TsGrik1+/- (9 / 3)	One-way ANOVA	F(2,25) = 1.139, p = 0.336
	SOM+ cells in hippocampal BLA (cells/mm3)	Euploid (1396.68 ± 103.65 cells/mm3); Ts2Cje (1505.99 ± 109.81 cells/mm3); TsGrik1+/- (1283.57 ± 86.77 cells/mm3)	Euploid (8 / 3); Ts2Cje (7 / 3); TsGrik1+/- (8 / 3)	One-way ANOVA	F(2,20) = 1.210, p = 0.319

## Sheet: Supplementary Table 2
Supplementary Table 2. Detailed values and statistical analyses of Grik1 mRNA levels normalization in hippocampus, NOL and NOR tests and basal excitatory and inhibitory synaptic transmission in CA1, CA3 and DG.
Figure	Measurement	Values (mean ± SEM)	n (mice)	Statistical test	P value
Fig. 1b	Norm. Grik1 mRNA levels in Hippocampus (%)	Euploid (100.00 ± 6.09 %); Ts2Cje (158.80 ± 16.73 %); TsGrik1+/- (109.65 ± 8.52 %).	Euploid (8); Ts2Cje (10); TsGrik1+/- (10)	One-way ANOVA + Post-hoc (Holm-Sidak)	Euploid vs Ts2Cje (p = 0.007); euploid vs TsGrik1+/- (p = 0.585); Ts2Cje vs TsGrik1+/- (p = 0.012); F(2,25) = 6.945, p = 0.004
Figure	Measurement	Values (mean ± SEM)	n (mice)	Statistical test	P value
Suppl. Fig. S6a	Discrimination index of NOL at training	Euploid (-7.36 ± 4.82); Ts2Cje (4.22 ± 4.92); TsGrik1+/- (-5.69 ± 4.90).	Euploid (31); Ts2Cje (23); TsGrik1+/- (27)	One-way ANOVA	F(2,78) = 1.510, p = 0.227
	Preference for object euploid mice	Euploid (-7.36 ± 4.82).	Euploid (31)	One sample T-test vs randomness (DI = 0)	Euploid discrimination index vs randomness (0): p = 0.137
	Preference for object Ts2Cje mice	Ts2Cje (4.22 ± 4.92).	Ts2Cje (23)	One sample T-test vs randomness (DI = 0)	Ts2Cje discrimination index vs randomness (0): p = 0.400
	Preference for object TsGrik1+/- mice	TsGrik1+/- (-5.69 ± 4.90).	TsGrik1+/- (27)	One sample T-test vs randomness (DI = 0)	TsGrik1+/- discrimination index vs randomness (0): p = 0.256
Figure	Measurement	Values (mean ± SEM)	n (mice)	Statistical test	P value
Fig. 1c	Discrimination index of NOL 1h after training	Euploid (13.56 ± 6.29); Ts2Cje (-7.46 ± 5.45); TsGrik1+/- (17.81 ± 4.33).	Euploid (31); Ts2Cje (23); TsGrik1+/- (27)	One-way ANOVA + Post-hoc (Holm-Sidak)	Euploid vs Ts2Cje (p = 0.020); euploid vs TsGrik1+/- (p = 0.651); Ts2Cje vs TsGrik1+/- (p = 0.011); F(2,78) = 5.158, p = 0.008
	Learning performance euploid mice	Euploid (13.56 ± 6.29).	Euploid (31)	One sample T-test vs randomness (DI = 0)	Euploid discrimination index vs randomness (0): p = 0.039
	Learning performance Ts2Cje mice	Ts2Cje (-7.46 ± 5.45).	Ts2Cje (23)	One sample T-test vs randomness (DI = 0)	Ts2Cje discrimination index vs randomness (0): p = 0.185
	Learning performance TsGrik1+/- mice	TsGrik1+/- (17.81 ± 4.33).	TsGrik1+/- (27)	One sample T-test vs randomness (DI = 0)	TsGrik1+/- discrimination index vs randomness (0): p < 0.001
Figure	Measurement	Values (mean ± SEM)	n (mice)	Statistical test	P value
Fig. 1d	Discrimination index of NOL 24h after training	Euploid (13.78 ± 4.65); Ts2Cje (-5.12 ± 6.01); TsGrik1+/- (11.89 ± 4.51).	Euploid (31); Ts2Cje (23); TsGrik1+/- (27)	One-way ANOVA + Post-hoc (Holm-Sidak)	Euploid vs Ts2Cje (p = 0.029); euploid vs TsGrik1+/- (p = 0.782); Ts2Cje vs TsGrik1+/- (p = 0.047); F(2,78) = 3.999, p = 0.022
	Learning performance euploid mice	Euploid (13.78 ± 4.65).	Euploid (31)	One sample T-test vs randomness (DI = 0)	Euploid discrimination index vs randomness (0): p = 0.006
	Learning performance Ts2Cje mice	Ts2Cje (-5.12 ± 6.01).	Ts2Cje (23)	One sample T-test vs randomness (DI = 0)	Ts2Cje discrimination index vs randomness (0): p = 0.404
	Learning performance TsGrik1+/- mice	TsGrik1+/- (11.89 ± 4.51).	TsGrik1+/- (27)	One sample T-test vs randomness (DI = 0)	TsGrik1+/- discrimination index vs randomness (0): p = 0.014
Figure	Measurement	Values (mean ± SEM)	n (mice)	Statistical test	P value
Suppl. Fig. S6b	Discrimination index of NOR at training	Euploid (-1.22 ± 4.46); Ts2Cje (-1.65 ± 5.88); TsGrik1+/- (-5.07 ± 5.62).	Euploid (29); Ts2Cje (23); TsGrik1+/- (27)	One-way ANOVA	F(2,76) = 0.164, p = 0.849
	Preference for object euploid mice	Euploid (-1.22 ± 4.46).	Euploid (29)	One sample T-test vs randomness (DI = 0)	Euploid discrimination index vs randomness (0): p = 0.787
	Preference for object Ts2Cje mice	Ts2Cje (-1.65 ± 5.88).	Ts2Cje (23)	One sample T-test vs randomness (DI = 0)	Ts2Cje discrimination index vs randomness (0): p = 0.782
	Preference for object TsGrik1+/- mice	TsGrik1+/- (-5.07 ± 5.62).	TsGrik1+/- (27)	One sample T-test vs randomness (DI = 0)	TsGrik1+/- discrimination index vs randomness (0): p = 0.375
Figure	Measurement	Values (mean ± SEM)	n (mice)	Statistical test	P value
Fig. 1e	Discrimination index in NOR 1h after training	Euploid (22.39 ± 6.54); Ts2Cje (-2.67 ± 7.64); TsGrik1+/- (11.05 ± 6.72).	Euploid (29); Ts2Cje (23); TsGrik1+/- (27)	One-way ANOVA + Post-hoc (Holm-Sidak)	Euploid vs Ts2Cje (p = 0.040); Euploid vs TsGrik1+/- (p = 0.237); Ts2Cje vs TsGrik1+/- (p = 0.324); F(2,76) = 3.189, p = 0.047
	Learning performance euploid mice	Euploid (22.39 ± 6.54).	Euploid (29)	One sample T-test vs randomness (DI = 0)	Euploid discrimination index vs randomness (0): p = 0.002
	Learning performance Ts2Cje mice	Ts2Cje (-2.67 ± 7.64).	Ts2Cje (23)	One sample T-test vs randomness (DI = 0)	Ts2Cje discrimination index vs randomness (0): p = 0.730
	Learning performance TsGrik1+/- mice	TsGrik1+/- (11.05 ± 6.72).	TsGrik1+/- (27)	One sample T-test vs randomness (DI = 0)	TsGrik1+/- discrimination index vs randomness (0): p = 0.112
Figure	Measurement	Values (mean ± SEM)	n (neurons / mice)	Statistical test	P value
Fig. 1f	CA1 mEPSC frequency Hz)	Euploid (0.65 ± 0.06 Hz); Ts2Cje (0.46 ± 0.03 Hz); TsGrik1+/- (0.40 ± 0.03 Hz)	Euploid (14 / 5); Ts2Cje (11 / 4); TsGrik1+/- (11 / 3)	One-way ANOVA + Post-hoc (Holm-Sidak)	Euploid vs Ts2Cje (p = 0.006); euploid vs TsGrik1+/- (p < 0.001); Ts2Cje vs TsGrik1+/- (p = 0.366); F(2,33) = 9.799, p < 0.001
	CA1 mEPSC amplitude (pA)	Euploid (12.97 ± 0.66 pA); Ts2Cje (14.27 ± 0.65 pA); TsGrik1+/- (14.65 ± 1.01 pA)	Euploid (14 / 5); Ts2Cje (11 / 4); TsGrik1+/- (11 / 3)	One-way ANOVA	F(2,33) = 1.386, p = 0.264
Figure	Measurement	Values (mean ± SEM)	n (neurons / mice)	Statistical test	P value
Suppl. Fig. S7a	CA1 sEPSC frequency Hz)	Euploid (2.86 ± 0.31 Hz); Ts2Cje (3.46 ± 0.37 Hz); TsGrik1+/- (3.37 ± 0.34 Hz)	Euploid (21 / 3); Ts2Cje (24 / 3); TsGrik1+/- (22 / 3)	ANOVA on Ranks	H = 1.649, p = 0.438
	CA1 sEPSC amplitude (pA)	Euploid (17.37 ± 1.06 pA); Ts2Cje (18.56 ± 0.66 pA); TsGrik1+/- (16.73 ± 0.79 pA)	Euploid (21 / 3); Ts2Cje (24 / 3); TsGrik1+/- (22 / 3)	ANOVA on Ranks	H = 5.218, p = 0.074
Figure	Measurement	Values (mean ± SEM)	n (neurons / mice)	Statistical test	P value
Fig. 1g	CA1 mIPSC frequency Hz)	Euploid (7.59 ± 0.38 Hz); Ts2Cje (9.75 ± 0.36 Hz); TsGrik1+/- (7.78 ± 0.45 Hz)	Euploid (22 / 3); Ts2Cje (31 / 5); TsGrik1+/- (23 / 3)	One-way ANOVA + Post-hoc (Holm-Sidak)	Euploid vs Ts2Cje (p < 0.001); Euploid vs TsGrik1+/- (p = 0.746); Ts2Cje vs TsGrik1+/- (p = 0.001); F(2,73) = 9.828, p < 0.001
	CA1 mIPSC amplitude (pA)	Euploid (49.65 ± 1.64 pA); Ts2Cje (43.70 ± 1.49 pA); TsGrik1+/- (48.60 ± 1.58 pA)	Euploid (22 / 3); Ts2Cje (31 / 5); TsGrik1+/- (23 / 3)	One-way ANOVA + Post-hoc (Holm-Sidak)	Euploid vs Ts2Cje (p = 0.026); Euploid vs TsGrik1+/- (p = 0.659); Ts2Cje vs TsGrik1+/- (p = 0.054); F(2,73) = 4.386, p = 0.016
Figure	Measurement	Values (mean ± SEM)	n (neurons / mice)	Statistical test	P value
Suppl. Fig. S7b	CA1 sIPSC frequency Hz)	Euploid (7.69 ± 0.37 Hz); Ts2Cje (11.24 ± 0.73 Hz); TsGrik1+/- (7.58 ± 0.29 Hz).	Euploid (26 / 3); Ts2Cje (21 / 3); TsGrik1+/- (37 / 4)	ANOVA on Ranks + Post-hoc (Dunn's)	Euploid vs Ts2Cje (p < 0.010); Euploid vs TsGrik1+/- (p > 0.050); Ts2Cje vs TsGrik1+/- (p < 0.010); H = 22.692, p < 0.001
	CA1 sIPSC amplitude (pA)	Euploid (50.30 ± 1.70 pA); Ts2Cje (42.34 ± 2.22 pA); TsGrik1+/- (50.25 ± 1.91 pA).	Euploid (26 / 3); Ts2Cje (21 / 3); TsGrik1+/- (37 / 4)	One-way ANOVA + Post-hoc (Holm-Sidak)	Euploid vs Ts2Cje (p = 0.022); Euploid vs TsGrik1+/- (p = 0.985); Ts2Cje vs TsGrik1+/- (p = 0.020); F(2,81) = 4.552, p = 0.013
Figure	Measurement	Values (mean ± SEM)	n (neurons / mice)	Statistical test	P value
Suppl. Fig. S8a	DG mEPSC frequency Hz)	Euploid (0.89 ± 0.19 Hz); Ts2Cje (1.09 ± 0.18 Hz); TsGrik1+/- (0.79 ± 0.09 Hz)	Euploid (15 / 3); Ts2Cje (16 / 4); TsGrik1+/- (12 / 3)	ANOVA on Ranks	H = 1.685, p = 0.431
	DG mEPSC amplitude (pA)	Euploid (11.87 ± 0.72 pA); Ts2Cje (12.28 ± 0.81 pA); TsGrik1+/- (10.32 ± 0.60 pA)	Euploid (15 / 3); Ts2Cje (16 / 4); TsGrik1+/- (12 / 3)	One-way ANOVA	F(2,40) = 1.806, p = 0.177
Figure	Measurement	Values (mean ± SEM)	n (neurons / mice)	Statistical test	P value
Suppl. Fig. S8b	DG mIPSC frequency Hz)	Euploid (5.16 ± 0.29 Hz); Ts2Cje (6.79 ± 0.49 Hz); TsGrik1+/- (6.69 ± 0.49 Hz)	Euploid (37 / 7); Ts2Cje (27 / 6); TsGrik1+/- (17 / 4)	ANOVA on Ranks + Post-hoc (Dunn's)	Euploid vs Ts2Cje (p < 0.050); Euploid vs TsGrik1+/- (p < 0.050); Ts2Cje vs TsGrik1+/- (p > 0.050); H = 12.736, p < 0.002
	DG mIPSC amplitude (pA)	Euploid (30.11 ± 1.45 pA); Ts2Cje (25.62 ± 1.65 pA); TsGrik1+/- (25.48 ± 1.94 pA)	Euploid (37 / 7); Ts2Cje (27 / 6); TsGrik1+/- (17 / 4)	One-way ANOVA	F(2,78) = 2.832, p = 0.065
Figure	Measurement	Values (mean ± SEM)	n (neurons / mice)	Statistical test	P value
Suppl. Fig. S8c	CA3 mEPSC frequency Hz)	Euploid (4.34 ± 0.84 Hz); Ts2Cje (4.08 ± 0.69 Hz); TsGrik1+/- (4.21 ± 0.84 Hz)	Euploid (16 / 4); Ts2Cje (26 / 5); TsGrik1+/- (21 / 4)	ANOVA on Ranks	H = 0.379, p = 0.827
	CA3 mEPSC amplitude (pA)	Euploid (40.73 ± 2.33 pA); Ts2Cje (34.18 ± 2.15 pA); TsGrik1+/- (40.54 ± 2.42 pA)	Euploid (16 / 4); Ts2Cje (26 / 5); TsGrik1+/- (21 / 4)	One-way ANOVA	F(2,59) = 2.797, p = 0.069
Figure	Measurement	Values (mean ± SEM)	n (neurons / mice)	Statistical test	P value
Suppl. Fig. S8d	CA3 mIPSC frequency Hz)	Euploid (10.66 ± 0.56 Hz); Ts2Cje (9.36 ± 0.46 Hz); TsGrik1+/- (8.20 ± 0.37 Hz).	Euploid (25 / 4); Ts2Cje (30 / 5); TsGrik1+/- (23 / 6)	One-way ANOVA + Post-hoc (Holm-Sidak)	Euploid vs Ts2Cje (p = 0.099); Euploid vs TsGrik1+/- (p = 0.002); Ts2Cje vs TsGrik1+/- (p = 0.090); F(2,75) = 6.192, p = 0.003
	CA3 mIPSC amplitude (pA)	Euploid (63.44 ± 3.30 pA); Ts2Cje (51.91 ± 2.40 pA); TsGrik1+/- (58.98 ± 2.42 pA).	Euploid (25 / 4); Ts2Cje (30 / 5); TsGrik1+/- (23 / 6)	One-way ANOVA + Post-hoc (Holm-Sidak)	Euploid vs Ts2Cje (p = 0.009); Euploid vs TsGrik1+/- (p = 0.270); Ts2Cje vs TsGrik1+/- (p = 0.135); F(2,75) = 4.836, p = 0.011

## Sheet: Supplementary Table 3
Supplementary Table 3. Detailed values and statistical analyses of m/sIPSCs bidirectional alterations and PPR of eIPSCs.
Figure	Measurement	Values (mean ± SEM)	n (neurons / mice)	Statistical test	P value
Fig.3a	0-20 pA mIPSC proportion (%)	Euploid (12.12 ± 1.32 %); Ts2Cje (19.43 ± 1.59 %); TsGrik1+/- (11.50 ± 1.26 %)	Euploid (21 / 3); Ts2Cje (31 / 5); TsGrik1+/- (23 / 3)	One-way ANOVA + Post-hoc (Holm-Sidak)	Euploid vs Ts2Cje (p = 0.001); Euploid vs TsGrik1+/- (p = 0.777); Ts2Cje vs TsGrik1+/- (p < 0.001); F(2,72) = 9.888, p < 0.001
	20-40 pA mIPSC proportion (%)	Euploid (36.16 ± 1.26 %); Ts2Cje (37.67 ± 1.18 %); TsGrik1+/- (36.11 ± 1.19 %)	Euploid (21 / 3); Ts2Cje (31 / 5); TsGrik1+/- (23 / 3)	One-way ANOVA	F(2,72) = 0.578, p = 0.563
	40-60 pA mIPSC proportion (%)	Euploid (23.62 ± 0.54 %); Ts2Cje (20.91 ± 0.67 %); TsGrik1+/- (24.88 ± 0.71 %)	Euploid (21 / 3); Ts2Cje (31 / 5); TsGrik1+/- (23 / 3)	One-way ANOVA + Post-hoc (Holm-Sidak)	Euploid vs Ts2Cje (p = 0.010); Euploid vs TsGrik1+/- (p = 0.212); Ts2Cje vs TsGrik1+/- (p < 0.001); F(2,72) = 10.209, p < 0.001
	60-80 pA mIPSC proportion (%)	Euploid (13.78 ± 0.73 %); Ts2Cje (11.17 ± 0.70 %); TsGrik1+/- (14.46 ± 0.67 %)	Euploid (21 / 3); Ts2Cje (31 / 5); TsGrik1+/- (23 / 3)	One-way ANOVA + Post-hoc (Holm-Sidak)	Euploid vs Ts2Cje (p = 0.022); Euploid vs TsGrik1+/- (p = 0.527); Ts2Cje vs TsGrik1+/- (p = 0.004); F(2,72) = 6.586, p = 0.002
	80-100 pA mIPSC proportion (%)	Euploid (7.44 ± 0.62 %); Ts2Cje (5.66 ± 0.51 %); TsGrik1+/- (7.12 ± 0.61 %)	Euploid (21 / 3); Ts2Cje (31 / 5); TsGrik1+/- (23 / 3)	One-way ANOVA	F(2,72) = 2.949, p = 0.059
	100-120 pA mIPSC proportion (%)	Euploid (3.39 ± 0.38 %); Ts2Cje (2.68 ± 0.33 %); TsGrik1+/- (3.25 ± 0.42 %)	Euploid (21 / 3); Ts2Cje (31 / 5); TsGrik1+/- (23 / 3)	One-way ANOVA	F(2,72) = 1.091, p = 0.341
	120-140 pA mIPSC proportion (%)	Euploid (1.50 ± 0.23 %); Ts2Cje (1.25 ± 0.20 %); TsGrik1+/- (1.37 ± 0.19 %)	Euploid (21 / 3); Ts2Cje (31 / 5); TsGrik1+/- (23 / 3)	One-way ANOVA	F(2,72) = 0.365, p = 0.695
	140-160 pA mIPSC proportion (%)	Euploid (1.02 ± 0.24 %); Ts2Cje (0.59 ± 0.10 %); TsGrik1+/- (0.70 ± 0.13 %)	Euploid (21 / 3); Ts2Cje (31 / 5); TsGrik1+/- (23 / 3)	One-way ANOVA	F(2,72) = 1.992, p = 0.144
Figure	Measurement	Values (mean ± SEM)	n (neurons / mice)	Statistical test	P value
Fig. 3b	0-20 pA mIPSC proportion (%)	Euploid (100.00 ± 10.90 %); Ts2Cje (160.23 ± 13.08 %); TsGrik1+/- (88.06 ± 10.14 %).	Euploid (21 / 3); Ts2Cje (31 / 5); TsGrik1+/- (23 / 3)	One-way ANOVA + Post-hoc (Holm-Sidak)	Euploid vs Ts2Cje (p = 0.001); Euploid vs TsGrik1+/- (p = 0.777); Ts2Cje vs TsGrik1+/- (p < 0.001); F(2,72) = 9.888, p < 0.001
	20-40 pA mIPSC proportion (%)	Euploid (100.00 ± 3.48 %); Ts2Cje (104.17 ± 3.25 %); TsGrik1+/- (100.47 ± 3.35 %).	Euploid (21 / 3); Ts2Cje (31 / 5); TsGrik1+/- (23 / 3)	One-way ANOVA	F(2,72) = 0.578, p = 0.563
	40-80 pA mIPSC proportion (%)	Euploid (100.00 ± 2.84 %); Ts2Cje (84.78 ± 2.91 %); TsGrik1+/- (105.97 ± 2.97 %).	Euploid (21 / 3); Ts2Cje (31 / 5); TsGrik1+/- (23 / 3)	One-way ANOVA + Post-hoc (Holm-Sidak)	Euploid vs Ts2Cje (p < 0.001); Euploid vs TsGrik1+/- (p = 0.188); Ts2Cje vs TsGrik1+/- (p < 0.001); F(2,72) = 14.693, p < 0.001
Figure	Measurement	Values (mean ± SEM)	n (neurons / mice)	Statistical test	P value
Fig. 3c	0-1 ms mIPSC proportion (%)	Euploid (9.50 ± 0.86 %); Ts2Cje (7.23 ± 0.67 %); TsGrik1+/- (5.84 ± 0.54 %).	Euploid (21 / 3); Ts2Cje (31 / 5); TsGrik1+/- (23 / 3)	One-way ANOVA + Post-hoc (Holm-Sidak)	Euploid vs Ts2Cje (p = 0.048); Euploid vs TsGrik1+/- (p = 0.003); Ts2Cje vs TsGrik1+/- (p = 0.152); F(2,72) = 6.123, p = 0.004
	1-2 ms mIPSC proportion (%)	Euploid (42.98 ± 1.18 %); Ts2Cje (35.88 ± 1.43 %); TsGrik1+/- (40.44 ± 1.22 %).	Euploid (21 / 3); Ts2Cje (31 / 5); TsGrik1+/- (23 / 3)	One-way ANOVA + Post-hoc (Holm-Sidak)	Euploid vs Ts2Cje (p = 0.001); Euploid vs TsGrik1+/- (p = 0.214); Ts2Cje vs TsGrik1+/- (p = 0.031); F(2,72) = 7.523, p = 0.001
	2-3 ms mIPSC proportion (%)	Euploid (19.75 ± 0.67 %); Ts2Cje (20.33 ± 0.47 %); TsGrik1+/- (23.16 ± 0.76 %).	Euploid (21 / 3); Ts2Cje (31 / 5); TsGrik1+/- (23 / 3)	One-way ANOVA + Post-hoc (Holm-Sidak)	Euploid vs Ts2Cje (p = 0.511); Euploid vs TsGrik1+/- (p = 0.001); Ts2Cje vs TsGrik1+/- (p = 0.003); F(2,72) = 8.030, p < 0.001
	3-4 ms mIPSC proportion (%)	Euploid (8.90 ± 0.44 %); Ts2Cje (11.32 ± 0.46 %); TsGrik1+/- (10.64 ± 0.50 %).	Euploid (21 / 3); Ts2Cje (31 / 5); TsGrik1+/- (23 / 3)	One-way ANOVA + Post-hoc (Holm-Sidak)	Euploid vs Ts2Cje (p = 0.002); Euploid vs TsGrik1+/- (p = 0.034); Ts2Cje vs TsGrik1+/- (p = 0.303); F(2,72) = 6.645, p = 0.002
	4-5 ms mIPSC proportion (%)	Euploid (5.42 ± 0.33 %); Ts2Cje (6.32 ± 0.30 %); TsGrik1+/- (5.60 ± 0.32 %).	Euploid (21 / 3); Ts2Cje (31 / 5); TsGrik1+/- (23 / 3)	One-way ANOVA	F(2,72) = 2.448, p = 0.094
	5-6 ms mIPSC proportion (%)	Euploid (3.56 ± 0.30 %); Ts2Cje (4.72 ± 0.31 %); TsGrik1+/- (3.45 ± 0.21 %).	Euploid (21 / 3); Ts2Cje (31 / 5); TsGrik1+/- (23 / 3)	One-way ANOVA + Post-hoc (Holm-Sidak)	Euploid vs Ts2Cje (p = 0.011); Euploid vs TsGrik1+/- (p = 0.801); Ts2Cje vs TsGrik1+/- (p = 0.006); F(2,72) = 6.597, p = 0.002
	6-7 ms mIPSC proportion (%)	Euploid (2.17 ± 0.13 %); Ts2Cje (3.71 ± 0.22 %); TsGrik1+/- (2.69 ± 0.14 %).	Euploid (21 / 3); Ts2Cje (31 / 5); TsGrik1+/- (23 / 3)	One-way ANOVA + Post-hoc (Holm-Sidak)	Euploid vs Ts2Cje (p < 0.001); Euploid vs TsGrik1+/- (p = 0.070); Ts2Cje vs TsGrik1+/- (p < 0.001); F(2,72) = 18.719, p < 0.001
	7-8 ms mIPSC proportion (%)	Euploid (1.69 ± 0.16 %); Ts2Cje (2.57 ± 0.17 %); TsGrik1+/- (1.94 ± 0.14 %).	Euploid (21 / 3); Ts2Cje (31 / 5); TsGrik1+/- (23 / 3)	One-way ANOVA + Post-hoc (Holm-Sidak)	Euploid vs Ts2Cje (p < 0.001); Euploid vs TsGrik1+/- (p = 0.308); Ts2Cje vs TsGrik1+/- (p = 0.012); F(2,72) = 8.287, p < 0.001
	8-9 ms mIPSC proportion (%)	Euploid (1.51 ± 0.12 %); Ts2Cje (2.14 ± 0.11 %); TsGrik1+/- (1.45 ± 0.14 %).	Euploid (21 / 3); Ts2Cje (31 / 5); TsGrik1+/- (23 / 3)	One-way ANOVA + Post-hoc (Holm-Sidak)	Euploid vs Ts2Cje (p = 0.001); Euploid vs TsGrik1+/- (p = 0.740); Ts2Cje vs TsGrik1+/- (p < 0.001); F(2,72) = 10.423, p < 0.001
	9-10 ms mIPSC proportion (%)	Euploid (1.33 ± 0.12 %); Ts2Cje (1.62 ± 0.17 %); TsGrik1+/- (1.12 ± 0.12 %).	Euploid (21 / 3); Ts2Cje (31 / 5); TsGrik1+/- (23 / 3)	One-way ANOVA	F(2,72) = 2.992, p = 0.057
Figure	Measurement	Values (mean ± SEM)	n (neurons / mice)	Statistical test	P value
Fig. 3d	Norm. charge transfer carried by distal mIPSCs (%)	Euploid (100.00 ± 11.98 %); Ts2Cje (226.60 ± 26.90 %); TsGrik1+/- (117.46 ± 19.55 %).	Euploid (22 / 3); Ts2Cje (31 / 5); TsGrik1+/- (23 / 3)	ANOVA on Ranks + Post-hoc (Dunn's)	Euploid vs Ts2Cje (p < 0.01); Euploid vs TsGrik1+/- (p > 0.050); Ts2Cje vs TsGrik1+/- (p < 0.010); H = 20.941, p < 0.001
	Norm. charge transfer carried by proximal mIPSCs (%)	Euploid (100.00 ± 4.82 %); Ts2Cje (81.25 ± 5.03 %); TsGrik1+/- (113.20 ± 5.49 %).	Euploid (22 / 3); Ts2Cje (31 / 5); TsGrik1+/- (23 / 3)	One-way ANOVA + Post-hoc (Holm-Sidak)	Euploid vs Ts2Cje (p = 0.023); Euploid vs TsGrik1+/- (p = 0.094); Ts2Cje vs TsGrik1+/- (p < 0.001); F(2,73) = 10.237, p < 0.001
Figure	Measurement	Values (mean ± SEM)	n (neurons / mice)	Statistical test	P value
Suppl. Fig. S9a	Proportion of Distal mIPSCs (%)	Euploid (4.51 ± 0.57 %); Ts2Cje (9.59 ± 0.89 %); TsGrik1+/- (4.71 ± 0.56 %).	Euploid (22 / 3); Ts2Cje (31 / 5); TsGrik1+/- (23 / 3)	ANOVA on Ranks + Post-hoc (Dunn's)	Euploid vs Ts2Cje (p < 0.010); Euploid vs TsGrik1+/- (p > 0.050); Ts2Cje vs TsGrik1+/- (p < 0.010); H = 25.037, p < 0.001
Figure	Measurement	Values (mean ± SEM)	n (neurons / mice)	Statistical test	P value
Suppl. Fig. S9b	Proportion of Proximal mIPScs (%)	Euploid (22.97 ± 1.01 %); Ts2Cje (17.02 ± 1.08 %); TsGrik1+/- (21.70 ± 1.10 %).	Euploid (22 / 3); Ts2Cje (31 / 5); TsGrik1+/- (23 / 3)	One-way ANOVA + Post-hoc (Holm-Sidak)	Euploid vs Ts2Cje (p < 0.001); Euploid vs TsGrik1+/- (p = 0.434); Ts2Cje vs TsGrik1+/- (p = 0.005); F(2,73) = 9.000, p < 0.001
Figure	Measurement	Values (mean ± SEM)	n (neurons / mice)	Statistical test	P value
Suppl. Fig. S10a	0-20 pA sIPSC proportion (%)	Euploid (15.00 ± 1.41 %); Ts2Cje (26.12 ± 3.42 %); TsGrik1+/- (17.83 ± 1.34 %).	Euploid (23 / 3); Ts2Cje (21 / 3); TsGrik1+/- (37 / 4)	One-way ANOVA + Post-hoc (Holm-Sidak)	Euploid vs Ts2Cje (p = 0.002); Euploid vs TsGrik1+/- (p = 0.305); Ts2Cje vs TsGrik1+/- (p = 0.009); F(2,78) = 6.959, p = 0.002
	20-40 pA sIPSC proportion (%)	Euploid (36.48 ± 1.19 %); Ts2Cje (35.95 ± 1.27 %); TsGrik1+/- (34.37 ± 0.91 %).	Euploid (23 / 3); Ts2Cje (21 / 3); TsGrik1+/- (37 / 4)	One-way ANOVA	F(2,78) = 1.129, p = 0.329
	40-60 pA sIPSC proportion (%)	Euploid (22.11 ± 0.87 %); Ts2Cje (18.96 ± 1.28 %); TsGrik1+/- (22.00 ± 0.56 %).	Euploid (23 / 3); Ts2Cje (21 / 3); TsGrik1+/- (37 / 4)	One-way ANOVA + Post-hoc (Holm-Sidak)	Euploid vs Ts2Cje (p = 0.038); Euploid vs TsGrik1+/- (p = 0.934); Ts2Cje vs TsGrik1+/- (p = 0.024); F(2,78) = 4.200, p = 0.019
	60-80 pA sIPSC proportion (%)	Euploid (12.59 ± 0.78 %); Ts2Cje (9.34 ± 0.86 %); TsGrik1+/- (12.26 ± 0.56 %).	Euploid (23 / 3); Ts2Cje (21 / 3); TsGrik1+/- (37 / 4)	One-way ANOVA + Post-hoc (Holm-Sidak)	Euploid vs Ts2Cje (p = 0.012); Euploid vs TsGrik1+/- (p = 0.732); Ts2Cje vs TsGrik1+/- (p = 0.009); F(2,78) = 5.513, p = 0.006
	80-100 pA sIPSC proportion (%)	Euploid (6.57 ± 0.56 %); Ts2Cje (4.50 ± 0.64 %); TsGrik1+/- (6.41 ± 0.47 %).	Euploid (23 / 3); Ts2Cje (21 / 3); TsGrik1+/- (37 / 4)	One-way ANOVA + Post-hoc (Holm-Sidak)	Euploid vs Ts2Cje (p = 0.036); Euploid vs TsGrik1+/- (p = 0.824); Ts2Cje vs TsGrik1+/- (p = 0.049); F(2,78) = 3.736, p = 0.028
	100-120 pA sIPSC proportion (%)	Euploid (3.13 ± 0.38 %); Ts2Cje (2.33 ± 0.41 %); TsGrik1+/- (2.89 ± 0.31 %).	Euploid (23 / 3); Ts2Cje (21 / 3); TsGrik1+/- (37 / 4)	One-way ANOVA	F(2,78) = 1.066, p = 0.349
	120-140 pA sIPSC proportion (%)	Euploid (1.34 ± 0.17 %); Ts2Cje (1.11 ± 0.23 %); TsGrik1+/- (1.45 ± 0.19 %).	Euploid (23 / 3); Ts2Cje (21 / 3); TsGrik1+/- (37 / 4)	One-way ANOVA	F(2,78) = 0.700, p = 0.500
	140-160 pA sIPSC proportion (%)	Euploid (0.77 ± 0.14 %); Ts2Cje (0.61 ± 0.15 %); TsGrik1+/- (0.77 ± 0.10 %).	Euploid (23 / 3); Ts2Cje (21 / 3); TsGrik1+/- (37 / 4)	One-way ANOVA	F(2,78) = 0.477, p = 0.623
Figure	Measurement	Values (mean ± SEM)	n (neurons / mice)	Statistical test	P value
Suppl. Fig. S10b	0-20 pA sIPSC proportion (%)	Euploid (100.00 ± 9.43 %); Ts2Cje (174.16 ± 22.79 %); TsGrik1+/- (118.85 ± 8.93 %).	Euploid (23 / 3); Ts2Cje (21 / 3); TsGrik1+/- (37 / 4)	One-way ANOVA + Post-hoc (Holm-Sidak)	Euploid vs Ts2Cje (p = 0.002); Euploid vs TsGrik1+/- (p = 0.305); Ts2Cje vs TsGrik1+/- (p = 0.009); F(2,78) = 6.959, p = 0.002
	20-40 pA sIPSC proportion (%)	Euploid (100.00 ± 3.26 %); Ts2Cje (98.56 ± 3.48 %); TsGrik1+/- (94.23 ± 2.49 %).	Euploid (23 / 3); Ts2Cje (21 / 3); TsGrik1+/- (37 / 4)	One-way ANOVA	F(2,78) = 1.129, p = 0.329
	40-100 pA sIPSC proportion (%)	Euploid (100.00 ± 3.71 %); Ts2Cje (76.17 ± 4.42 %); TsGrik1+/- (98.41 ± 2.92 %).	Euploid (23 / 3); Ts2Cje (21 / 3); TsGrik1+/- (37 / 4)	One-way ANOVA + Post-hoc (Holm-Sidak)	Euploid vs Ts2Cje (p < 0.001); Euploid vs TsGrik1+/- (p = 0.746); Ts2Cje vs TsGrik1+/- (p < 0.001); F(2,78) = 11.992, p < 0.001
Figure	Measurement	Values (mean ± SEM)	n (neurons / mice)	Statistical test	P value
Suppl. Fig. S10c	0-1 ms sIPSC proportion (%)	Euploid (6.86 ± 0.54 %); Ts2Cje (4.72 ± 0.63 %); TsGrik1+/- (5.56 ± 0.45 %).	Euploid (23 / 3); Ts2Cje (21 / 3); TsGrik1+/- (37 / 4)	One-way ANOVA + Post-hoc (Holm-Sidak)	Euploid vs Ts2Cje (p = 0.033); Euploid vs TsGrik1+/- (p = 0.145); Ts2Cje vs TsGrik1+/- (p = 0.266); F(2,78) = 3.489, p = 0.035
	1-2 ms sIPSC proportion (%)	Euploid (39.78 ± 1.28 %); Ts2Cje (28.03 ± 1.80 %); TsGrik1+/- (35.27 ± 1.36 %).	Euploid (23 / 3); Ts2Cje (21 / 3); TsGrik1+/- (37 / 4)	One-way ANOVA + Post-hoc (Holm-Sidak)	Euploid vs Ts2Cje (p < 0.001); Euploid vs TsGrik1+/- (p = 0.078); Ts2Cje vs TsGrik1+/- (p = 0.003); F(2,78) = 12.903, p < 0.001
	2-3 ms sIPSC proportion (%)	Euploid (21.00 ± 0.72 %); Ts2Cje (20.96 ± 0.70 %); TsGrik1+/- (22.47 ± 0.61 %).	Euploid (23 / 3); Ts2Cje (21 / 3); TsGrik1+/- (37 / 4)	One-way ANOVA	F(2,78) = 1.783, p = 0.175
	3-4 ms sIPSC proportion (%)	Euploid (9.87 ± 0.39 %); Ts2Cje (12.12 ± 0.51 %); TsGrik1+/- (11.16 ± 0.37 %).	Euploid (23 / 3); Ts2Cje (21 / 3); TsGrik1+/- (37 / 4)	One-way ANOVA + Post-hoc (Holm-Sidak)	Euploid vs Ts2Cje (p = 0.003); Euploid vs TsGrik1+/- (p = 0.055); Ts2Cje vs TsGrik1+/- (p = 0.109); F(2,78) = 6.004, p = 0.004
	4-5 ms sIPSC proportion (%)	Euploid (5.68 ± 0.22 %); Ts2Cje (8.00 ± 0.38 %); TsGrik1+/- (6.48 ± 0.36 %).	Euploid (23 / 3); Ts2Cje (21 / 3); TsGrik1+/- (37 / 4)	One-way ANOVA + Post-hoc (Holm-Sidak)	Euploid vs Ts2Cje (p < 0.001); Euploid vs TsGrik1+/- (p = 0.103); Ts2Cje vs TsGrik1+/- (p = 0.006); F(2,78) = 9.229, p < 0.001
	5-6 ms sIPSC proportion (%)	Euploid (3.89 ± 0.28 %); Ts2Cje (5.70 ± 0.29 %); TsGrik1+/- (4.39 ± 0.27 %).	Euploid (23 / 3); Ts2Cje (21 / 3); TsGrik1+/- (37 / 4)	One-way ANOVA + Post-hoc (Holm-Sidak)	Euploid vs Ts2Cje (p < 0.001); Euploid vs TsGrik1+/- (p = 0.206); Ts2Cje vs TsGrik1+/- (p = 0.004); F(2,78) = 8.647, p < 0.001
	6-7 ms sIPSC proportion (%)	Euploid (2.84 ± 0.12 %); Ts2Cje (4.40 ± 0.36 %); TsGrik1+/- (3.05 ± 0.20 %).	Euploid (23 / 3); Ts2Cje (21 / 3); TsGrik1+/- (37 / 4)	One-way ANOVA + Post-hoc (Holm-Sidak)	Euploid vs Ts2Cje (p < 0.001); Euploid vs TsGrik1+/- (p = 0.528); Ts2Cje vs TsGrik1+/- (p < 0.001); F(2,78) = 10.893, p < 0.001
	7-8 ms sIPSC proportion (%)	Euploid (2.03 ± 0.16 %); Ts2Cje (3.70 ± 0.22 %); TsGrik1+/- (2.54 ± 0.14 %).	Euploid (23 / 3); Ts2Cje (21 / 3); TsGrik1+/- (37 / 4)	One-way ANOVA + Post-hoc (Holm-Sidak)	Euploid vs Ts2Cje (p < 0.001); Euploid vs TsGrik1+/- (p = 0.071); Ts2Cje vs TsGrik1+/- (p < 0.001); F(2,78) = 21.440, p < 0.001
	8-9 ms sIPSC proportion (%)	Euploid (1.93 ± 0.14 %); Ts2Cje (3.22 ± 0.20 %); TsGrik1+/- (2.01 ± 0.14 %).	Euploid (23 / 3); Ts2Cje (21 / 3); TsGrik1+/- (37 / 4)	One-way ANOVA + Post-hoc (Holm-Sidak)	Euploid vs Ts2Cje (p < 0.001); Euploid vs TsGrik1+/- (p = 0.736); Ts2Cje vs TsGrik1+/- (p < 0.001); F(2,78) = 17.296, p < 0.001
	9-10 ms sIPSC proportion (%)	Euploid (1.51 ± 0.16 %); Ts2Cje (2.30 ± 0.30 %); TsGrik1+/- (1.78 ± 0.11 %).	Euploid (23 / 3); Ts2Cje (21 / 3); TsGrik1+/- (37 / 4)	One-way ANOVA + Post-hoc (Holm-Sidak)	Euploid vs Ts2Cje (p = 0.019); Euploid vs TsGrik1+/- (p = 0.274); Ts2Cje vs TsGrik1+/- (p = 0.091); F(2,78) = 4.045, p = 0.021
Figure	Measurement	Values (mean ± SEM)	n (neurons / mice)	Statistical test	P value
Suppl. Fig. S10d	Norm. charge transfer carried by distal sIPSCs (%)	Euploid (100.00 ± 9.91 %); Ts2Cje (199.68 ± 29.84 %); TsGrik1+/- (132.47 ± 13.55 %).	Euploid (26 / 3); Ts2Cje (21 / 3); TsGrik1+/- (37 / 4)	One-way ANOVA + Post-hoc (Holm-Sidak)	Euploid vs Ts2Cje (p = 0.001); Euploid vs TsGrik1+/- (p = 0.171); Ts2Cje vs TsGrik1+/- (p = 0.018); F(2,81) = 7.029, p = 0.002
	Norm. charge transfer carried by proximal sIPSCs (%)	Euploid (100.00 ± 4.71 %); Ts2Cje (66.04 ± 7.78 %); TsGrik1+/- (103.42 ± 5.55 %).	Euploid (26 / 3); Ts2Cje (21 / 3); TsGrik1+/- (37 / 4)	One-way ANOVA + Post-hoc (Holm-Sidak)	Euploid vs Ts2Cje (p < 0.001); Euploid vs TsGrik1+/- (p = 0.670); Ts2Cje vs TsGrik1+/- (p < 0.001); F(2,81) = 10.105, p < 0.001
Figure	Measurement	Values (mean ± SEM)	n (neurons / mice)	Statistical test	P value
Suppl. Fig. S10e	Proportion of Distal sIPSCs (%)	Euploid (6.83 ± 0.66 %); Ts2Cje (12.68 ± 1.80 %); TsGrik1+/- (8.33 ± 0.74 %).	Euploid (26 / 3); Ts2Cje (21 / 3); TsGrik1+/- (37 / 4)	One-way ANOVA + Post-hoc (Holm-Sidak)	Euploid vs Ts2Cje (p = 0.001); Euploid vs TsGrik1+/- (p = 0.280); Ts2Cje vs TsGrik1+/- (p = 0.008); F(2,81) = 7.240, p = 0.001
Figure	Measurement	Values (mean ± SEM)	n (neurons / mice)	Statistical test	P value
Suppl. Fig. S10f	Proportion of Proximal sIPScs (%)	Euploid (22.25 ± 1.07 %); Ts2Cje (13.37 ± 1.55 %); TsGrik1+/- (20.47 ± 1.14 %).	Euploid (26 / 3); Ts2Cje (21 / 3); TsGrik1+/- (37 / 4)	One-way ANOVA + Post-hoc (Holm-Sidak)	Euploid vs Ts2Cje (p < 0.001); Euploid vs TsGrik1+/- (p = 0.291); Ts2Cje vs TsGrik1+/- (p < 0.001); F(2,81) = 11.842, p < 0.001
Figure	Measurement	Values (mean ± SEM)	n (neurons / mice)	Statistical test	P value
Fig. 4a	Distal stimulation PPR	Euploid (0.95 ± 0.06); Ts2Cje (0.72 ± 0.03); TsGrik1+/- (1.08 ± 0.07).	Euploid (14 / 5); Ts2Cje (13 / 3); TsGrik1+/- (14 / 3)	One-way ANOVA + Post-hoc (Holm-Sidak)	Euploid vs Ts2Cje (p = 0.013); Euploid vs TsGrik1+/- (p = 0.098); Ts2Cje vs TsGrik1+/- (p < 0.001); F(2,38) = 10.510, p < 0.001
Figure	Measurement	Values (mean ± SEM)	n (neurons / mice)	Statistical test	P value
Fig. 4b	Proximal stimulation PPR	Euploid (0.70 ± 0.02); Ts2Cje 0.84 ± 0.04); TsGrik1+/- (0.72 ± 0.03).	Euploid (27 / 4); Ts2Cje (15 / 3); TsGrik1+/- (19 / 3)	One-way ANOVA + Post-hoc (Holm-Sidak)	Euploid vs Ts2Cje (p = 0.004); Euploid vs TsGrik1+/- (p = 0.658); Ts2Cje vs TsGrik1+/- (p = 0.016); F(2,58) = 6.085, p = 0.004

## Sheet: Supplementary Table 4
Supplementary Table 4. Detailed values and statistical analyses of synaptic plasticity phenotypes.
Figure	Measurement	Values (mean ± SEM)	n (slices / mice)	Statistical test	P value
Fig. 2a	HFS-induced LTP (% over baseline)	Euploid (143.20 ± 3.47 %); Ts2Cje (126.57 ± 2.66 %); TsGrik1+/- (124.22 ± 2.22 %).	Euploid (13 / 4); Ts2Cje (11 / 3); TsGrik1+/- (20 / 5)	One-way ANOVA + Post-hoc (Holm-Sidak)	Euploid vs Ts2Cje (p < 0.001); Euploid vs TsGrik1+/- (p < 0.001); Ts2Cje vs TsGrik1+/- (p = 0.554); F(2,41) = 13.840, p < 0.001
Figure	Measurement	Values (mean ± SEM)	n (slices / mice)	Statistical test	P value
Fig. 2b	Depotentiation after HFS LTP (% over baseline)	Euploid (83.28 ± 5.23 %); Ts2Cje (82.34 ± 3.50 %); TsGrik1+/- (87.42 ± 3.49 %).	Euploid (7 / 3); Ts2Cje (10 / 3); TsGrik1+/- (16 / 5)	One-way ANOVA	F(2,30) = 0.537, p = 0.590
Figure	Measurement	Values (mean ± SEM)	n (slices / mice)	Statistical test	P value
Fig. 2c	TBS-induced LTP (% over baseline)	Euploid (144.94 ± 3.10 %); Ts2Cje (129.37 ± 3.37 %); TsGrik1+/- (127.53 ± 3.36 %).	Euploid (32 / 12); Ts2Cje (20 / 8); TsGrik1+/- (17 / 8)	One-way ANOVA + Post-hoc (Holm-Sidak)	Euploid vs Ts2Cje (p = 0.002); Euploid vs TsGrik1+/- (p = 0.002); Ts2Cje vs TsGrik1+/- (p = 0.728); F(2,66) = 9.086, p < 0.001
Figure	Measurement	Values (mean ± SEM)	n (slices / mice)	Statistical test	P value
Fig. 2d	Depotentiation after TBS LTP (% over baseline)	Euploid (82.97 ± 2.06 %); Ts2Cje (81.84 ± 3.52 %); TsGrik1+/- (82.91 ± 3.94 %).	Euploid (31 / 12); Ts2Cje (19 / 8); TsGrik1+/- (17 / 8)	One-way ANOVA	F(2,64) = 0.0432, p = 0.958

## Sheet: Supplementary Table 5
Supplementary Table 5. Detailed values and statistical analyses of open field, elevated plus maze and fear conditioning and basal synaptic transmission in BLA.
Figure	Measurement	Values (mean ± SEM)	n (mice)	Statistical test	P value
Fig. 5a	Open field - Distance traveled	Euploid (70.07 ± 4.49 m); Ts2Cje (92.07 ± 7.23 m); TsGrik1+/- (93.74 ± 7.05 m)	Euploid (35); Ts2Cje (24); TsGrik1+/- (27)	ANOVA on Ranks + Post-hoc (Dunn's)	Euploid vs Ts2Cje (p < 0.050); Euploid vs TsGrik1+/- (p < 0.050); Ts2Cje vs TsGrik1+/- (p > 0.050); H = 10.223, p = 0.006
	Open field - Time in center (%)	Euploid (9.45 ± 1.70 %); Ts2Cje (19.16 ± 2.39 %); TsGrik1+/- (20.84 ± 2.83 %)	Euploid (35); Ts2Cje (24); TsGrik1+/- (27)	ANOVA on Ranks + Post-hoc (Dunn's)	Euploid vs Ts2Cje (p < 0.010); Euploid vs TsGrik1+/- (p < 0.010); Ts2Cje vs TsGrik1+/- (p > 0.050); H = 15.438, p < 0.001
Figure	Measurement	Values (mean ± SEM)	n (mice)	Statistical test	P value
Fig. 5b	Elevated plus maze - time in open arms (%)	Euploid (9.75 ± 1.45 %); Ts2Cje (23.14 ± 2.38 %); TsGrik1+/- (21.58 ± 2.49 %)	Euploid (23); Ts2Cje (19); TsGrik1+/- (24)	One-way ANOVA + Post-hoc (Holm-Sidak)	Euploid vs Ts2Cje (p < 0.001); Euploid vs TsGrik1+/- (p < 0.001); Ts2Cje vs TsGrik1+/- (p = 0.616); F(2,63) = 11.652, p < 0.001
Figure	Measurement	Values (mean ± SEM)	n (mice)	Statistical test	P value
Suppl. Fig. S11a	Elevated plus maze - distance traveled (m)	Euploid (28.56 ± 1.53 m); Ts2Cje (40.07 ± 2.47 m); TsGrik1+/- (39.68 ± 2.52 m)	Euploid (23); Ts2Cje (19); TsGrik1+/- (24)	One-way ANOVA + Post-hoc (Holm-Sidak)	Euploid vs Ts2Cje (p = 0.001); Euploid vs TsGrik1+/- (p = 0.001); Ts2Cje vs TsGrik1+/- (p = 0.903); F(2,63) = 8.918, p < 0.001
Figure	Measurement	Values (mean ± SEM)	n (mice)	Statistical test	P value
Suppl. Fig. S11b	Fear conditioning - Training	Euploid (72.16 ± 2.65 %); Ts2Cje (61.11 ± 4.34 %); TsGrik1+/- (65.29 ± 3.96 %)	Euploid (28); Ts2Cje (21); TsGrik1+/- (22)	One-way ANOVA	F(2,68) = 2.546, p = 0.086
Figure	Measurement	Values (mean ± SEM)	n (mice)	Statistical test	P value
Suppl. Fig. S11c	Fear conditioning - Contextual test	Euploid (83.68 ± 3.98 %); Ts2Cje (66.56 ± 4.97 %); TsGrik1+/- (57.13 ± 5.87 %)	Euploid (28); Ts2Cje (21); TsGrik1+/- (22)	ANOVA on Ranks + Post-hoc (Dunn's)	Euploid vs Ts2Cje (p < 0.050); Euploid vs TsGrik1+/- (p < 0.010); Ts2Cje vs TsGrik1+/- (p > 0.050); H = 16.534, p < 0.001
Figure	Measurement	Values (mean ± SEM)	n (mice)	Statistical test	P value
Suppl. Fig. S11d	Fear conditioning - Cued test	Euploid (65.30 ± 5.30 %); Ts2Cje (29.49 ± 6.94 %); TsGrik1+/- (29.85 ± 6.87 %)	Euploid (28); Ts2Cje (21); TsGrik1+/- (22)	ANOVA on Ranks + Post-hoc (Dunn's)	Euploid vs Ts2Cje (p < 0.010); Euploid vs TsGrik1+/- (p < 0.010); Ts2Cje vs TsGrik1+/- (p > 0.050); H = 17.828, p < 0.001
Figure	Measurement	Values (mean ± SEM)	n (mice)	Statistical test	P value
Suppl. Fig. S12a	Correlation DI in NOL 24h test vs Freezing time in Contextual fear conditioning (%) in euploid mice	-	Euploid (26)	Pearson Product Moment Correlation	Correlation coefficient = 0.350; p = 0.079
Figure	Measurement	Values (mean ± SEM)	n (mice)	Statistical test	P value
Suppl. Fig. S12b	Correlation DI in NOL 24h test vs Freezing time in Contextual fear conditioning (%) in Trisomic mice	-	Trisomic (38)	Pearson Product Moment Correlation	Correlation coefficient = 0.147; p = 0.378
Figure	Measurement	Values (mean ± SEM)	n (mice)	Statistical test	P value
Suppl. Fig. S12c	Correlation time in open arms in Elevated plus maze (%) vs Freezing time in Contextual fear conditioning (%) in euploid mice	-	Euploid (16)	Pearson Product Moment Correlation	Correlation coefficient = 0.131; p = 0.628
Figure	Measurement	Values (mean ± SEM)	n (mice)	Statistical test	P value
Suppl. Fig. S12d	Correlation time in open arms in Elevated plus maze (%) vs Freezing time in Contextual fear conditioning (%) in trisomic mice	-	Trisomic (34)	Pearson Product Moment Correlation	Correlation coefficient = -0.420; p = 0.013
Figure	Measurement	Values (mean ± SEM)	n (mice)	Statistical test	P value
Suppl. Fig. S12e	Correlation time in open arms in Elevated plus maze (%) vs Freezing time in Cued fear conditioning (%) in euploid mice	-	Euploid (16)	Pearson Product Moment Correlation	Correlation coefficient = -0.183; p = 0.498
Figure	Measurement	Values (mean ± SEM)	n (mice)	Statistical test	P value
Suppl. Fig. S12f	Correlation time in open arms in Elevated plus maze (%) vs Freezing time in Cued fear conditioning (%) in trisomic mice	-	Trisomic (34)	Pearson Product Moment Correlation	Correlation coefficient = -0.606; p < 0.001
Figure	Measurement	Values (mean ± SEM)	n (neurons / mice)	Statistical test	P value
Fig. 5c	BLA mEPSC frequency Hz)	Euploid (5.29 ± 0.44 Hz); Ts2Cje (4.52 ± 0.23 Hz); TsGrik1+/- (4.33 ± 0.38 Hz)	Euploid (21 / 3); Ts2Cje (18 / 3); TsGrik1+/- (24 / 3)	ANOVA on Ranks	H = 4.123, p = 0.127
	BLA mEPSC amplitude (pA)	Euploid (13.57 ± 0.59 pA); Ts2Cje (13.69 ± 0.74 pA); TsGrik1+/- (13.87 ± 0.53 pA)	Euploid (21 / 3); Ts2Cje (18 / 3); TsGrik1+/- (24 / 3)	ANOVA on Ranks	H = 0.305, p = 0.859
Figure	Measurement	Values (mean ± SEM)	n (neurons / mice)	Statistical test	P value
Fig. 5d	BLA mIPSC frequency Hz)	Euploid (9.03 ± 0.46 Hz); Ts2Cje (10.38 ± 0.70 Hz); TsGrik1+/- (9.46 ± 0.52 Hz)	Euploid (18 / 3); Ts2Cje (15 / 3); TsGrik1+/- (18 / 3)	One-way ANOVA + Post-hoc (Holm-Sidak)	F(2,48) = 1.467, p = 0.241
	BLA mIPSC amplitude (pA)	Euploid (32.82 ± 1.59 pA); Ts2Cje (37.46 ± 1.87 pA); TsGrik1+/- (35.69 ± 1.56 pA)	Euploid (18 / 3); Ts2Cje (15 / 3); TsGrik1+/- (18 / 3)	One-way ANOVA + Post-hoc (Holm-Sidak)	F(2,48) = 1.945, p = 0.154
Figure	Measurement	Values (mean ± SEM)	n (neurons / mice)	Statistical test	P value
Fig. 5e	BLA Distal mIPSC proportion (%)	Euploid (6.63 ± 0.73 %); Ts2Cje (7.04 ± 1.16 %); TsGrik1+/- (4.31 ± 0.66 %)	Euploid (18 / 3); Ts2Cje (15 / 3); TsGrik1+/- (18 / 3)	One-way ANOVA	F(2,48) = 3.093, p = 0.055
	BLA Proximal mIPSC proportion (%)	Euploid (8.69 ± 1.74 %); Ts2Cje (10.20 ± 1.51 %); TsGrik1+/- (9.36 ± 1.49 %)	Euploid (18 / 3); Ts2Cje (15 / 3); TsGrik1+/- (18 / 3)	ANOVA on Ranks	H = 1.011, p = 0.603
Figure	Measurement	Values (mean ± SEM)	n (neurons / mice)	Statistical test	P value
Fig. 5f	Norm. charge transfer carried by distal mIPSCs (%)	Euploid (100.00 ± 16.41 %); Ts2Cje (97.90 ± 18.68 %); TsGrik1+/- (65.40 ± 12.64 %)	Euploid (18 / 3); Ts2Cje (15 / 3); TsGrik1+/- (18 / 3)	ANOVA on Ranks	H = 3.014, p = 0.222
	Norm. charge transfer carried by proximal mIPSCs (%)	Euploid (100.00 ± 15.47 %); Ts2Cje (122.73 ± 15.26 %); TsGrik1+/- (96.78 ± 12.22 %)	Euploid (18 / 3); Ts2Cje (15 / 3); TsGrik1+/- (18 / 3)	One-way ANOVA	F(2,48) = 0.911, p = 0.409
